# Supplementary material for: Oestrogen Detoxification Ability of White Rot Fungus Trametes hirsuta LE-BIN 072: Exoproteome and Transformation Product Profiling
Source: J Fungi (Basel). 2024 Nov 15;10(11):795. doi: 10.3390/jof10110795 (PMC11595678; doi:10.3390/jof10110795)
Supplement: Supplementary file 1 [file jof-10-00795-s001.zip]

Archive with 1 entries (1 files):
- jof-3293407-supplementary.pdf
